# Supplementary material for: A computer-aided method for identifying the presence of softwood growth ring boundaries
Source: PLoS One. 2020 Sep 18;15(9):e0235727. doi: 10.1371/journal.pone.0235727 (PMC7500654; doi:10.1371/journal.pone.0235727)
Supplement: S1 Fig — (TXT) [file pone.0235727.s001.txt]

https://github.com/senly2019/Lin-Qizhao/
